# Supplementary material for: Phyllanthus emblica Seed-Derived Hierarchically Porous Carbon Materials for High-Performance Supercapacitor Applications
Source: Materials (Basel). 2022 Nov 23;15(23):8335. doi: 10.3390/ma15238335 (PMC9739855; doi:10.3390/ma15238335)
Supplement: Supplementary file 1 [file materials-15-08335-s001.zip]

Archive with 1 entries (1 files):
- materials-2034449-supplementary.pdf
